# Supplementary material for: From Plastics to Prognosis: ANO4 Susceptibility Links Phthalate Exposure to Prostate Cancer Progression
Source: Diagnostics (Basel). 2026 Mar 7;16(5):794. doi: 10.3390/diagnostics16050794 (PMC12985240; doi:10.3390/diagnostics16050794)
Supplement: Supplementary file 1 [file diagnostics-16-00794-s001.zip]

Archive with 1 entries (1 files):
- diagnostics-4154743-supplementary.pdf
